# Supplementary material for: Evolutionary Histories of Camellia japonica and Camellia rusticana
Source: Ecol Evol. 2024 Dec 24;14(12):e70721. doi: 10.1002/ece3.70721 (PMC11667151; doi:10.1002/ece3.70721)
Supplement: Supplementary file 2 — Tables S1–S5 [file ECE3-14-e70721-s001.xlsx]

## Sheet: Table S1
Table S1: Sample information
The latitude and longitude have been rounded to the third decimal place for theft prevention purposes. *1 ⅹmeans hybrid species determined based on traits or collection location during sampling. *2 Location of the collected botanical garden. *3 1: C. japonica, 2: C. rusticana, 3: C. chekiangoleosa, 4: outgroup. *4 1: South pops, 2: Continent pops, 3: Ryukyu-Taiwan pops, 4: North pops. 4:
Ind. Num.	Camellia Species name	Locations						Population map
		Prefecture, Country	local name of locations	Pop. Num.	Latitude(N)	Longitude(E)		All (RAxML)*3	Samples without hybrid (Splitstree, DIYABC and fastsimcoal) *3	C. japonica only (DIYABC) *4	C. japonica only (Admixture and fastsimcoal）*4
1	C. japonica	Aomori, Japan	Natsudomari	1	41.008	140.901		1
2	C. japonica	Aomori, Japan	Natsudomari	1	41.008	140.901		1
3	C. japonica	Aomori, Japan	Natsudomari	1	41.008	140.901		1
4	C. japonica	Aomori, Japan	Natsudomari	1	41.008	140.901		1
5	C. japonica	Miyagi, Japan	Arashima	2	38.668	141.462		1	1	4	4
6	C. japonica	Miyagi, Japan	Arashima	2	38.668	141.462		1	1		4
7	C. japonica	Miyagi, Japan	Arashima	2	38.668	141.462		1	1	4	4
8	C. japonica	Miyagi, Japan	Arashima	2	38.668	141.462		1
9	C. japonica	Akita, Japan	Oga	3	39.864	139.762		1
10	C. japonica	Akita, Japan	Oga	3	39.864	139.762		1
11	C. japonica	Akita, Japan	Oga	3	39.864	139.762		1
12	C. japonica	Akita, Japan	Nikaho	4	39.257	139.92		1
13	C. japonica	Akita, Japan	Nikaho	4	39.257	139.92		1
14	C. japonica	Akita, Japan	Nikaho	4	39.257	139.92		1
15	C. japonica	Akita, Japan	Nikaho	4	39.257	139.92		1
16	C. japonica	Yamagata, Japan	Tsuruoka	5	38.57	139.572		1
17	C. japonica	Yamagata, Japan	Tsuruoka	5	38.57	139.572		1
18	C. japonica	Yamagata, Japan	Tsuruoka	5	38.57	139.572		1
19	C. japonica	Yamagata, Japan	Tsuruoka	5	38.57	139.572		1
20	C. japonica	Fukushima, Japan	Onahama	6	36.939	140.918		1	1	4	4
21	C. japonica	Fukushima, Japan	Onahama	6	36.939	140.918		1	1	4	4
22	C. japonica	Fukushima, Japan	Onahama	6	36.939	140.918		1	1	4	4
23	C. japonica	Fukushima, Japan	Onahama	6	36.939	140.918		1	1	4	4
24	C. japonica	Ibaraki, Japan	Kitaibaraki	7	36.383	140.624		1	1	4	4
25	C. japonica	Ibaraki, Japan	Kitaibaraki	7	36.383	140.624		1	1	4	4
26	C. japonica	Ibaraki, Japan	Kitaibaraki	7	36.383	140.624		1	1	4	4
27	C. japonica	Ibaraki, Japan	Kitaibaraki	7	36.383	140.624		1	1	4	4
28	C. japonica	Saitama, Japan	Iruma	8	35.953	139.286		1	1	4	4
29	C. japonica	Saitama, Japan	Iruma	8	35.953	139.286		1	1	4	4
30	C. japonica	Saitama, Japan	Iruma	8	35.953	139.286		1	1	4	4
31	C. japonica	Saitama, Japan	Iruma	8	35.953	139.286		1	1	4	4
32	C. japonica	Chiba, Japan	Kamogawa	9	35.156	140.137		1	1	4	4
33	C. japonica	Chiba, Japan	Kamogawa	9	35.156	140.137		1	1	4	4
34	C. japonica	Chiba, Japan	Kamogawa	9	35.156	140.137		1	1	4	4
35	C. japonica	Chiba, Japan	Kamogawa	9	35.156	140.137		1	1	4	4
36	C. japonica	Tokyo, Japan	Hachijo Island	10	33.102	139.729		1	1	4	4
37	C. japonica	Tokyo, Japan	Hachijo Island	10	33.102	139.729		1	1	4	4
38	C. japonica	Tokyo, Japan	Hachijo Island	10	33.102	139.729		1	1	4	4
39	C. japonica	Tokyo, Japan	Mikura Island	11	33.776	139.325		1	1	4	4
40	C. japonica	Tokyo, Japan	Mikura Island	11	33.776	139.325		1	1	4	4
41	C. japonica	Tokyo, Japan	Mikura Island	11	33.776	139.325		1	1	4	4
42	C. japonica	Tokyo, Japan	Mikura Island	11	33.776	139.325		1	1	4	4
43	C. japonica	Tokyo, Japan	Miyake Island	12	34.072	139.389		1	1	4	4
44	C. japonica	Tokyo, Japan	Miyake Island	12	34.072	139.389		1	1	4	4
45	C. japonica	Tokyo, Japan	Miyake Island	12	34.072	139.389		1	1	4	4
46	C. japonica	Tokyo, Japan	Miyake Island	12	34.072	139.389		1	1	4	4
47	C. japonica	Tokyo, Japan	Miyake Island	12	34.072	139.389		1	1	4	4
48	C. japonica	Tokyo, Japan	Niijima Island	13	34.397	139.178		1	1	4	4
49	C. japonica	Tokyo, Japan	Niijima Island	13	34.397	139.178		1	1	4	4
50	C. japonica	Tokyo, Japan	Niijima Island	13	34.397	139.178		1	1	4	4
51	C. japonica	Tokyo, Japan	Niijima Island	13	34.397	139.178		1	1	4	4
52	C. japonica	Tokyo, Japan	Shikine Island	14	34.326	139.143		1	1	4	4
53	C. japonica	Tokyo, Japan	Shikine Island	14	34.326	139.143		1	1	4	4
54	C. japonica	Tokyo, Japan	Izuohsima Island	15	34.699	139.426		1	1	4	4
55	C. japonica	Tokyo, Japan	Izuohsima Island	15	34.699	139.426		1	1	4	4
56	C. japonica	Tokyo, Japan	Izuohsima Island	15	34.699	139.426		1	1	4	4
57	C. japonica	Niigata, Japan	Awashima Island	16	36.353	134.197		1
58	C. japonica	Niigata, Japan	Awashima Island	16	36.353	134.197		1
59	C. japonica	Niigata, Japan	Awashima Island	16	36.353	134.197		1
60	C. japonica	Niigata, Japan	Awashima Island	16	36.353	134.197		1
61	C. japonica	Niigata, Japan	Sado Island (Ohsado)	17	38.254	138.426		1
62	C. japonica	Niigata, Japan	Sado Island (Ohsado)	17	38.254	138.426		1
63	C. japonica	Niigata, Japan	Sado Island (Ohsado)	17	38.254	138.426		1
64	C. japonica	Niigata, Japan	Sado Island (Kosado)	18	38.041	138.463		1
65	C. japonica	Niigata, Japan	Sado Island (Kosado)	18	38.041	138.463		1
66	C. japonica	Niigata, Japan	Sado Island (Kosado)	18	38.041	138.463		1
67	C. japonica	Niigata, Japan	Miyakawa	19	37.454	138.612		1
68	C. japonica	Niigata, Japan	Miyakawa	19	37.454	138.612		1
69	C. japonica	Niigata, Japan	Miyakawa	19	37.454	138.612		1
70	C. japonica	Niigata, Japan	Mt. Kakuta	20	37.799	138.836		1
71	C. japonica	Niigata, Japan	Mt. Kakuta	20	37.799	138.836		1
72	C. japonica	Niigata, Japan	Mt. Kakuta	20	37.799	138.836		1
73	C. japonica	Niigata, Japan	Mt. Kakuta	20	37.799	138.836		1
74	C. japonica	Toyama, Japan	Mt. Funami	21	36.882	137.559		1
75	C. japonica	Toyama, Japan	Mt. Funami	21	36.882	137.559		1
76	C. japonica	Toyama, Japan	Mt. Funami	21	36.882	137.559		1
77	C. japonica	Toyama, Japan	Mt. Funami	21	36.882	137.559		1
78	C. japonica	Toyama, Japan	Suwashrine	22	36.895	137.005		1
79	C. japonica	Toyama, Japan	Suwashrine	22	36.895	137.005		1
80	C. japonica	Toyama, Japan	Suwashrine	22	36.895	137.005		1
81	C. japonica	Toyama, Japan	Suwashrine	22	36.895	137.005		1
82	C. japonica	Ishikawa, Japan	Kanazawa	23	36.635	136.716		1
83	C. japonica	Ishikawa, Japan	Kanazawa	23	36.635	136.716		1
84	C. japonica	Ishikawa, Japan	Kanazawa	23	36.635	136.716		1
85	C. japonica	Ishikawa, Japan	Kanazawa	23	36.635	136.716		1
86	C. japonica	Fukui, Japan	Awara	24	36.257	136.243		1
87	C. japonica	Fukui, Japan	Awara	24	36.257	136.243		1
88	C. japonica	Fukui, Japan	Awara	24	36.257	136.243		1
89	C. japonica	Fukui, Japan	Awara	24	36.257	136.243		1
90	C. japonicaⅹrusticana *1	Gifu, Japan	Gujo	25	35.806	136.915		1
91	C. japonicaⅹrusticana *1	Gifu, Japan	Gujo	25	35.806	136.915		1
92	C. japonicaⅹrusticana *1	Gifu, Japan	Gujo	25	35.806	136.915		1
93	C. japonicaⅹrusticana *1	Gifu, Japan	Gujo	25	35.806	136.915		1
94	C. japonicaⅹrusticana *1	Gifu, Japan	Gujo	25	35.806	136.915		1
95	C. japonicaⅹrusticana *1	Gifu, Japan	Gujo	25	35.806	136.915		1
96	C. japonicaⅹrusticana *1	Gifu, Japan	Gujo	25	35.806	136.915		1
97	C. japonicaⅹrusticana *1	Gifu, Japan	Gujo	25	35.806	136.915		1
98	C. japonica	Gifu, Japan	Tajimi	26	35.378	137.126		1
99	C. japonica	Gifu, Japan	Tajimi	26	35.378	137.126		1
100	C. japonica	Gifu, Japan	Tajimi	26	35.378	137.126		1
101	C. japonica	Gifu, Japan	Tajimi	26	35.378	137.126		1
102	C. japonica	Shizuoka, Japan	Ike	27	34.894	138.789		1	1	4	4
103	C. japonica	Shizuoka, Japan	Izu	28	34.963	138.856		1	1	4	4
104	C. japonica	Shizuoka, Japan	Izu	28	34.963	138.856		1	1	4	4
105	C. japonica	Shizuoka, Japan	Izu	28	34.963	138.856		1	1	4	4
106	C. japonica	Shizuoka, Japan	Izu	28	34.963	138.856		1	1	4	4
107	C. japonica	Aichi, Japan	Toyota	29	35.118	137.339		1
108	C. japonica	Aichi, Japan	Toyota	29	35.118	137.339		1
109	C. japonica	Aichi, Japan	Toyota	29	35.118	137.339		1
110	C. japonica	Aichi, Japan	Toyota	29	35.118	137.339		1
111	C. japonica	Aichi, Japan	Tokoname	30	34.885	136.874		1
112	C. japonica	Aichi, Japan	Tokoname	30	34.885	136.874		1
113	C. japonica	Aichi, Japan	Tokoname	30	34.885	136.874		1
114	C. japonica	Aichi, Japan	Tokoname	30	34.885	136.874		1
115	C. japonica	Mie, Japan	Ise	31	34.455	136.627		1
116	C. japonica	Mie, Japan	Ise	31	34.455	136.627		1
117	C. japonica	Mie, Japan	Ise	31	34.455	136.627		1
118	C. japonica	Mie, Japan	Ise	31	34.455	136.627		1
119	C. japonicaⅹrusticana *1	Shiga, Japan	Yamakado	32	35.555	136.122		1
120	C. japonicaⅹrusticana *1	Shiga, Japan	Yamakado	32	35.555	136.122		1
121	C. japonicaⅹrusticana *1	Shiga, Japan	Yamakado	32	35.555	136.122		1
122	C. japonicaⅹrusticana *1	Shiga, Japan	Yamakado	32	35.555	136.122		1
123	C. japonicaⅹrusticana *1	Shiga, Japan	Yamakado	32	35.555	136.122		1
124	C. japonicaⅹrusticana *1	Shiga, Japan	Yamakado	32	35.555	136.122		1
125	C. japonica	Shiga, Japan	Hikone	33	35.143	136.372		1
126	C. japonica	Shiga, Japan	Hikone	33	35.143	136.372		1
127	C. japonica	Shiga, Japan	Hikone	33	35.143	136.372		1
128	C. japonica	Shiga, Japan	Hikone	33	35.143	136.372		1
129	C. japonica	Kyoto, Japan	Maizuru	34	35.472	135.406		1
130	C. japonica	Kyoto, Japan	Maizuru	34	35.472	135.406		1
131	C. japonica	Kyoto, Japan	Maizuru	34	35.472	135.406		1
132	C. japonica	Kyoto, Japan	Maizuru	34	35.472	135.406		1
133	C. japonica	Osaka, Japan	Misaki	35	34.291	135.11		1
134	C. japonica	Osaka, Japan	Misaki	35	34.291	135.11		1
135	C. japonica	Osaka, Japan	Misaki	35	34.291	135.11		1
136	C. japonica	Osaka, Japan	Misaki	35	34.291	135.11		1
137	C. japonica	Hyogo, Japan	Sugyoume	36	35.088	134.586		1
138	C. japonica	Hyogo, Japan	Sugyoume	36	35.088	134.586		1
139	C. japonica	Hyogo, Japan	Sugyoume	36	35.088	134.586		1
140	C. japonica	Hyogo, Japan	Sugyoume	36	35.088	134.586		1
141	C. japonica	Nara, Japan	Tostukawa	37	34.022	135.834		1
142	C. japonica	Nara, Japan	Tostukawa	37	34.022	135.834		1
143	C. japonica	Nara, Japan	Tostukawa	37	34.022	135.834		1
144	C. japonica	Nara, Japan	Tostukawa	37	34.022	135.834		1
145	C. japonica	Wakayama, Japan	Susami	38	33.524	135.606		1
146	C. japonica	Wakayama, Japan	Susami	38	33.524	135.606		1
147	C. japonica	Wakayama, Japan	Susami	38	33.524	135.606		1
148	C. japonica	Wakayama, Japan	Susami	38	33.524	135.606		1
149	C. japonica	Shimane, Japan	Hikimi	39	34.589	132.056		1	1	1	1
150	C. japonica	Shimane, Japan	Hikimi	39	34.589	132.056		1	1	1	1
151	C. japonica	Shimane, Japan	Hikimi	39	34.589	132.056		1	1	1	1
152	C. japonica	Shimane, Japan	Hikimi	39	34.589	132.056		1	1	1	1
153	C. japonica	Shimane, Japan	Matsue	40	35.509	133.007		1	1	1	1
154	C. japonica	Shimane, Japan	Matsue	40	35.509	133.007		1	1	1	1
155	C. japonica	Shimane, Japan	Matsue	40	35.509	133.007		1	1	1	1
156	C. japonica	Shimane, Japan	Matsue	40	35.509	133.007		1	1
157	C. japonica	Shimane, Japan	Hamada	41	34.951	132.134		1
158	C. japonica	Shimane, Japan	Hamada	41	34.951	132.134		1
159	C. japonica	Shimane, Japan	Hamada	41	34.951	132.134		1
160	C. japonica	Shimane, Japan	Hamada	41	34.951	132.134		1			1
161	C. japonica	Okayama, Japan	Bizen	42	34.764	134.268		1
162	C. japonica	Okayama, Japan	Bizen	42	34.764	134.268		1
163	C. japonica	Okayama, Japan	Bizen	42	34.764	134.268		1
164	C. japonica	Okayama, Japan	Bizen	42	34.764	134.268		1
165	C. japonica	Hiroshima, Japan	Hatsukaichi	43	34.35	132.306		1	1	1	1
166	C. japonica	Hiroshima, Japan	Hatsukaichi	43	34.35	132.306		1	1	1	1
167	C. japonica	Hiroshima, Japan	Hatsukaichi	43	34.35	132.306		1	1	1	1
168	C. japonica	Hiroshima, Japan	Hatsukaichi	43	34.35	132.306		1	1		1
169	C. japonica	Yamaguchi, Japan	Hagi	44	34.415	131.42		1	1	1	1
170	C. japonica	Yamaguchi, Japan	Hagi	44	34.415	131.42		1	1	1	1
171	C. japonica	Yamaguchi, Japan	Hagi	44	34.415	131.42		1	1	1	1
172	C. japonica	Yamaguchi, Japan	Hagi	44	34.415	131.42		1	1	1	1
173	C. japonica	Yamaguchi, Japan	Hofu	45	34.058	131.475		1	1	1	1
174	C. japonica	Yamaguchi, Japan	Hofu	45	34.058	131.475		1	1	1	1
175	C. japonica	Yamaguchi, Japan	Hofu	45	34.058	131.475		1	1	1	1
176	C. japonica	Yamaguchi, Japan	Hofu	45	34.058	131.475		1
177	C. japonica	Tokushima, Japan	Anan	46	33.912	134.665		1
178	C. japonica	Tokushima, Japan	Anan	46	33.912	134.665		1
179	C. japonica	Tokushima, Japan	Anan	46	33.912	134.665		1
180	C. japonica	Tokushima, Japan	Anan	46	33.912	134.665		1
181	C. japonica	Kagawa, Japan	Higashikagawa	47	34.214	134.366		1
182	C. japonica	Kagawa, Japan	Higashikagawa	47	34.214	134.366		1
183	C. japonica	Kagawa, Japan	Higashikagawa	47	34.214	134.366		1
184	C. japonica	Kagawa, Japan	Higashikagawa	47	34.214	134.366		1
185	C. japonica	Kagawa, Japan	Mima	48	34.113	133.988		1
186	C. japonica	Kagawa, Japan	Mima	48	34.113	133.988		1
187	C. japonica	Kagawa, Japan	Mima	48	34.113	133.988		1
188	C. japonica	Kagawa, Japan	Mima	48	34.113	133.988		1
189	C. japonica	Ehime, Japan	Nametoko	49	33.776	132.786		1
190	C. japonica	Ehime, Japan	Nametoko	49	33.776	132.786		1
191	C. japonica	Ehime, Japan	Nametoko	49	33.776	132.786		1
192	C. japonica	Ehime, Japan	Nametoko	49	33.776	132.786		1
193	C. japonica	Kochi, Japan	Nada	50	33.031	133.095		1
194	C. japonica	Kochi, Japan	Nada	50	33.031	133.095		1
195	C. japonica	Kochi, Japan	Nada	50	33.031	133.095		1
196	C. japonica	Kochi, Japan	Nada	50	33.031	133.095		1
197	C. japonica	Fukuoka, Japan	Kusaba	51	33.71	130.581		1	1	1	1
198	C. japonica	Fukuoka, Japan	Kusaba	51	33.71	130.581		1	1	1	1
199	C. japonica	Fukuoka, Japan	Kusaba	51	33.71	130.581		1	1	1	1
200	C. japonica	Fukuoka, Japan	Kusaba	51	33.71	130.581		1	1	1	1
201	C. japonica	Fukuoka, Japan	Kitakyushu	52	33.764	130.842		1	1	1	1
202	C. japonica	Fukuoka, Japan	Kitakyushu	52	33.764	130.842		1	1	1	1
203	C. japonica	Fukuoka, Japan	Kitakyushu	52	33.764	130.842		1	1	1	1
204	C. japonica	Fukuoka, Japan	Kitakyushu	52	33.764	130.842		1
205	C. japonica	Saga, Japan	Kyogatake	53	32.983	130.081		1
206	C. japonica	Saga, Japan	Kyogatake	53	32.983	130.081		1
207	C. japonica	Saga, Japan	Kyogatake	53	32.983	130.081		1
208	C. japonica	Saga, Japan	Kyogatake	53	32.983	130.081		1
209	C. japonica	Saga, Japan	Kyuragi	54	33.334	130.105		1
210	C. japonica	Saga, Japan	Kyuragi	54	33.334	130.105		1
211	C. japonica	Saga, Japan	Kyuragi	54	33.334	130.105		1
212	C. japonica	Saga, Japan	Kyuragi	54	33.334	130.105		1
213	C. japonica	Nagasaki, Japan	Tsushima Island	55	34.149	129.218		1
214	C. japonica	Nagasaki, Japan	Tsushima Island	55	34.149	129.218		1
215	C. japonica	Nagasaki, Japan	Tsushima Island	55	34.149	129.218		1
216	C. japonica	Nagasaki, Japan	Tsushima Island	55	34.149	129.218		1
217	C. japonica	Ohita, Japan	Yufu	56	33.263	131.269		1	1	1	1
218	C. japonica	Ohita, Japan	Yufu	56	33.263	131.269		1	1	1	1
219	C. japonica	Ohita, Japan	Yufu	56	33.263	131.269		1
220	C. japonica	Ohita, Japan	Yufu	56	33.263	131.269		1	1	1	1
221	C. japonica	Ohita, Japan	Sobo	57	32.847	131.345		1
222	C. japonica	Ohita, Japan	Sobo	57	32.847	131.345		1
223	C. japonica	Ohita, Japan	Sobo	57	32.847	131.345		1	1		1
224	C. japonica	Ohita, Japan	Sobo	57	32.847	131.345		1	1	1	1
225	C. japonica	Miyazaki, Japan	Kirishima	58	31.968	130.816		1	1	1	1
226	C. japonica	Miyazaki, Japan	Kirishima	58	31.968	130.816		1
227	C. japonica	Miyazaki, Japan	Kirishima	58	31.968	130.816		1	1	1	1
228	C. japonica	Miyazaki, Japan	Kirishima	58	31.968	130.816		1	1	1	1
229	C. japonica	Miyazaki, Japan	Kijou	59	32.172	131.422		1	1	1	1
230	C. japonica	Miyazaki, Japan	Kijou	59	32.172	131.422		1	1	1	1
231	C. japonica	Miyazaki, Japan	Kijou	59	32.172	131.422		1	1	1	1
232	C. japonica	Miyazaki, Japan	Kijou	59	32.172	131.422		1
233	C. japonica	Kagoshima, Japan	Kanoya	60	31.49	130.835		1	1	1	1
234	C. japonica	Kagoshima, Japan	Kanoya	60	31.49	130.835		1
235	C. japonica	Kagoshima, Japan	Kanoya	60	31.49	130.835		1	1	1	1
236	C. japonica	Kagoshima, Japan	Kanoya	60	31.49	130.835		1	1	1	1
237	C. japonica	Kagoshima, Japan	Tashirokawahara	61	31.148	130.847		1	1	1	1
238	C. japonica	Kagoshima, Japan	Tashirokawahara	61	31.148	130.847		1	1		1
239	C. japonica	Kagoshima, Japan	Tashirokawahara	61	31.148	130.847		1	1	1	1
240	C. japonica	Kagoshima, Japan	Tashirokawahara	61	31.148	130.847		1	1	1	1
241	C. japonica	Kagoshima, Japan	Yaku Island	62	30.348	130.383		1
242	C. japonica	Kagoshima, Japan	Yaku Island	62	30.348	130.383		1
243	C. japonica	Kagoshima, Japan	Yaku Island	62	30.348	130.383		1
244	C. japonica	Kagoshima, Japan	Yaku Island	62	30.348	130.383		1
245	C. japonica	Okinawa, Japan	Yona	63	26.763	128.214		1	1	3	3
246	C. japonica	Okinawa, Japan	Yona	63	26.763	128.214		1	1	3	3
247	C. japonica	Okinawa, Japan	Yona	63	26.763	128.214		1	1	3	3
248	C. japonica	Okinawa, Japan	Yona	63	26.763	128.214		1	1	3	3
249	C. japonica	Okinawa, Japan	Kunigami	64	26.762	128.25		1	1	3	3
250	C. japonica	Okinawa, Japan	Kunigami	64	26.762	128.25		1	1	3	3
251	C. japonica	Okinawa, Japan	Onna	65	26.511	127.907		1	1	3	3
252	C. japonica	Okinawa, Japan	Onna	65	26.511	127.907		1	1	3	3
253	C. japonica	Okinawa, Japan	Ishigaki	66	24.416	124.19		1	1		3
254	C. japonica	Okinawa, Japan	Ishigaki	66	24.416	124.19		1
255	C. japonica	Okinawa, Japan	Ishigaki	66	24.416	124.19		1
256	C. japonica	Okinawa, Japan	Ishigaki	66	24.416	124.19		1
257	C. japonica	Okinawa, Japan	Hachiyabaru	67	27.036	127.95		1
258	C. japonica	Miaoli, Taiwan	Mt. Nankeng	68	24.365	120.964		1	1	3	3
259	C. japonica	Miaoli, Taiwan	Mt. Nankeng	68	24.365	120.964		1	1	3	3
268	C. japonica	Ilan, Taiwan	Kueishan Island	69	24.843	121.941		1
269	C. japonica	Ilan, Taiwan	Kueishan Island	69	24.843	121.941		1
260	C. japonica	Ilan, Taiwan	Hoho stream	70	24.749	121.724		1	1	3	3
261	C. japonica	Ilan, Taiwan	Hoho stream	70	24.749	121.724		1	1	3	3
262	C. japonica	Ilan, Taiwan	Hoho stream	70	24.749	121.724		1	1	3	3
263	C. japonica	Ilan, Taiwan	Hoho stream	70	24.749	121.724		1	1	3	3
264	C. japonica	Haulien, Taiwan	You-an	71	24.053	121.413		1	1	3	3
265	C. japonica	Haulien, Taiwan	You-an	71	24.053	121.413		1	1	3	3
266	C. japonica	Haulien, Taiwan	You-an	71	24.053	121.413		1	1	3	3
267	C. japonica	Haulien, Taiwan	You-an	71	24.053	121.413		1	1	3	3
270	C. japonica	Taiwan	-	72	24.15	120.667		1	1	3	3
271	C. japonica	Taiwan	-	72	24.15	120.667		1	1	3	3
272	C. japonica	Taiwan	-	72	24.15	120.667		1	1	3	3
273	C. japonica	Taiwan	-	72	24.15	120.667		1	1	3	3
274	C. japonica	Korea, Japan	-	73	24.15	120.667		1	1	2	2
275	C. japonica	Korea, Japan	-	73	24.15	120.667		1	1	2	2
276	C. japonica	Korea, Japan	-	73	24.15	120.667		1	1	2	2
277	C. japonica	Korea, Japan	-	73	35.179	129.076		1	1	2	2
278	C. japonica	Korea, Japan	-	73	35.179	129.076		1	1	2	2
279	C. japonica	Korea, Japan	-	73	35.179	129.076		1	1	2	2
280	C. japonica	Korea, Japan	-	73	35.179	129.076		1	1	2	2
281	C. japonica	Korea, Japan	-	73	35.179	129.076		1	1	2	2
282	C. japonica	Korea, Japan	-	73	35.179	129.076		1	1	2	2
283	C. japonica	Korea, Japan	-	73	35.179	129.076		1	1	2	2
284	C. japonica	Zhejiang, China	Putuo Island	74	30.01	122.388		1	1	2	2
285	C. japonica	Zhejiang, China	Putuo Island	74	30.01	122.388		1	1	2	2
286	C. japonica	Zhejiang, China	Putuo Island	74	30.01	122.388		1	1	2	2
287	C. japonica	Zhejiang, China	Putuo Island	74	30.01	122.388		1	1	2	2
288	C. japonica	Zhejiang, China	Taohua Island	75	29.833	122.257		1	1	2	2
289	C. japonica	Zhejiang, China	Taohua Island	75	29.833	122.257		1	1	2	2
290	C. japonica	Zhejiang, China	Zhujiajian	76	29.85	122.387		1
291	C. japonica	Zhejiang, China	Zhujiajian	76	29.85	122.387		1	1	2	2
292	C. japonica	Zhejiang, China	Zhujiajian	76	29.85	122.387		1	1	2	2
293	C. japonica	Zhejiang, China	Zhujiajian	76	29.85	122.387		1	1	2	2
294	C. japonica	Zhejiang, China	Xiangshan	77	29.275	120.857		1	1	2	2
295	C. japonica	Zhejiang, China	Xiangshan	77	29.275	120.857		1	1	2	2
296	C. japonica	Zhejiang, China	Xiangshan	77	29.275	120.857		1	1		2
297	C. japonica	Zhejiang, China	Xiangshan	77	29.275	120.857		1	1	2	2
298	C. japonica	Zhejiang, China	Mt. Tianmu	78	30.492	118.56		1
299	C. japonica	Iwate, Japan	Kanuma sawa	79	39.109	140.854		2	2
300	C. japonica	Akita, Japan	Shibakura	80	39.68	140.656		2	2
301	C. japonica	Akita, Japan	Shibakura	80	39.68	140.656		2	2
302	C. japonica	Akita, Japan	Shibakura	80	39.68	140.656		2	2
303	C. japonica	Akita, Japan	Shibakura	80	39.68	140.656		2	2
304	C. japonica	Akita, Japan	Shibakura	80	39.68	140.656		2	2
305	C. japonica	Akita, Japan	Shibakura	80	39.68	140.656		2	2
306	C. japonica	Yamagata, Japan	Mt. Gassan	81	38.455	140.023		2	2
307	C. japonica	Yamagata, Japan	Yamabe chou	82	38.235	140.197		2	2
308	C. japonica	Yamagata, Japan	Yamabe chou	82	38.235	140.197		2	2
309	C. japonica	Yamagata, Japan	Yamabe chou	82	38.235	140.197		2	2
310	C. japonica	Niigata, Japan	Morimondake	83	37.41	139.116		2	2
311	C. japonica	Niigata, Japan	Morimondake	83	37.41	139.116		2	2
312	C. japonica	Niigata, Japan	Niohji	84	37.901	139.481		2	2
313	C. rusticana	Niigata, Japan	Tokamachi	85	37.1	138.613		2	2
314	C. rusticana	Niigata, Japan	Tokamachi	85	37.1	138.613		2	2
315	C. rusticana	Niigata, Japan	Tokamachi	85	37.1	138.613		2	2
316	C. rusticana	Niigata, Japan	Tokamachi	85	37.1	138.613		2	2
317	C. rusticana	Niigata, Japan	Tokamachi	85	37.1	138.613		2	2
318	C. rusticana	Niigata, Japan	Tokamachi	85	37.1	138.613		2	2
319	C. rusticana	Niigata, Japan	Myoukou	86	36.871	138.274		2	2
320	C. rusticana	Niigata, Japan	Myoukou	86	36.871	138.274		2	2
321	C. rusticana	Niigata, Japan	Myoukou	86	36.871	138.274		2	2
322	C. rusticana	Niigata, Japan	Myoukou	86	36.871	138.274		2	2
323	C. japonica	Niigata, Japan	Rengeonsen	87	36.858	137.827		2	2
324	C. japonica	Niigata, Japan	Rengeonsen	87	36.858	137.827		2	2
325	C. japonica	Niigata, Japan	Rengeonsen	87	36.858	137.827		2	2
326	C. japonicaⅹrusticana *1	Toyama, Japan	Nanto	88	36.492	136.818		2	2
327	C. japonicaⅹrusticana *1	Toyama, Japan	Nanto	88	36.492	136.818		2	2
328	C. japonicaⅹrusticana *1	Toyama, Japan	Nanto	88	36.492	136.818		2	2
329	C. japonicaⅹrusticana *1	Toyama, Japan	Yahatashrine	89	36.841	137.558		2	2
330	C. japonicaⅹrusticana *1	Toyama, Japan	Yahatashrine	89	36.841	137.558		2	2
331	C. japonicaⅹrusticana *1	Toyama, Japan	Yahatashrine	89	36.841	137.558		2	2
332	C. japonicaⅹrusticana *1	Toyama, Japan	Yahatashrine	89	36.841	137.558		2	2
333	C. japonicaⅹrusticana *1	Toyama, Japan	Mt. Sougatake S2	90	36.798	137.576		2	2
334	C. japonicaⅹrusticana *1	Toyama, Japan	Mt. Sougatake S2	90	36.798	137.576		2	2
335	C. japonicaⅹrusticana *1	Toyama, Japan	Mt. Sougatake S2	90	36.798	137.576		2	2
336	C. japonicaⅹrusticana *1	Toyama, Japan	Mt. Sougatake S2	90	36.798	137.576		2	2
337	C. japonicaⅹrusticana *1	Toyama, Japan	Mt. Sougatake S3	91	36.804	137.581		2	2
338	C. japonicaⅹrusticana *1	Toyama, Japan	Mt. Sougatake S3	91	36.804	137.581		2	2
339	C. japonicaⅹrusticana *1	Toyama, Japan	Mt. Sougatake S3	91	36.804	137.581		2	2
340	C. japonicaⅹrusticana *1	Toyama, Japan	Mt. Sougatake S3	91	36.804	137.581		2	2
341	C. japonicaⅹrusticana *1	Toyama, Japan	Togamura	92	36.425	137.026		2	2
342	C. chekiangoleosa	Hunan, China	Nan-yue-heng-shan	93	27.26	112.605		3	3
343	C. chekiangoleosa	Zhejiang, China	Guangji Temple	94	29.077	119.378		3	3
344	C. chekiangoleosa	Zhejiang, China	Guangji Temple	94	29.077	119.378		3	3
345	C. chekiangoleosa	Toyama, Japan *2	Inokuchi botanical garden *2	95				3	3
346	C. chekiangoleosa	Kyoto, Japan *2	Maizuru Shizen bunkaen(botanical garden) *2	95				3	3
347	C. chekiangoleosa	Toyama, Japan *2	Inokuchi botanical garden *2	95				3	3
348	C. limonia (outgroup)	Toyama, Japan *2	Inokuchi botanical garden *2	96				4	4
349	C. impressinervis (outgroup)	Toyama, Japan *2	Inokuchi botanical garden *2	96				4	4
						Total Num.		349	186	128	135

## Sheet: Table S2
Table 2: Demographic estimation of Camellia species
Each scenario was simulated 20,000 times using DIYABC Random Forest v1.0. Details of the scenario numbers and parameters can be found in Fig. S2 and S3. The yellow highlighted model indicates the best model. C. j: Camellia japonica, C. r.: C. rusticana, C.c.: C. chekiangoleosa.
Three Camellia species (All samples)
Serected scenario NO.	No. of tested scenarios	Order as selected models	Parameters info	Scenario NO.	Estimates for parameters
					Range	mean	median	5% quantiles	95% quantiles	Variance
scenario2	10 scenarios, t5000000	1	N1	POP1(C. japonica)	10-1000000	825240	862629	590638	984510	19323400000
			N2	POP2(C. rusticana)	10-1000000	545016	560375	240200	898089	18182300000
			N3	POP3(C. chekiangoleosa)	10-1000000	346130	337767	156892	536319	9097990000
			N4	ancester among C. j., C. r. or C. c.	10-1000000	536817	563909	102432	902438	43741500000
			N5	all ancestor	10-1000000	481887	484928	53841.4	938414	32872100000
			ta	time (newer)	10-5000000	639909	590210	222971	1177660	31714400000
			ts	time (older)	10-5000000	824270	792937	166626	1537800	96328600000
	10 scenarios, t2000000	1	N1	POP1(C. japonica)	10-1000000	855467	886081	599182	995927	17971000000
			N2	POP2(C. rusticana)	10-1000000	501572	515025	184223	817904	10459100000
			N3	POP3(C. chekiangoleosa)	10-1000000	372585	352360	191692	584550	12058000000
			N4	ancester among C. j., C. r. or C. c.	10-1000000	530241	536893	99235.8	953906	45334000000
			N5	all ancestor	10-1000000	229660	201192	16859.7	522391	10953900000
			ta	time (newer)	10-2000000	539516	471935	135951	1122070	22863700000
			ts	time (older)	10-2000000	947859	911925	372984	1678620	61062700000
	10 scenarios, t1000000	2	N1	POP1(C. japonica)	10-1000000	795019	836425	437963	987602	22065500000
			N2	POP2(C. rusticana)	10-1000000	431269	409496	144270	805009	12130000000
			N3	POP3(C. chekiangoleosa)	10-1000000	254923	246978	124217	414254	5166290000
			N4	ancester among C. j., C. r. or C. c.	10-1000000	520806	514814	112962	956366	40800400000
			N5	all ancestor	10-1000000	221010	199048	21000.1	475407	6410810000
			ta	time (newer)	10-1000000	371500	332308	98486.7	805602	14039800000
			ts	time (older)	10-1000000	713161	738110	378132	984193	25634700000
scenario8	10 scenarios, t5000000	2	N1	POP1(C. japonica)	10-1000000	823980	868496	525691	977446	15272000000
			N2	POP2(C. rusticana)	10-1000000	491377	482542	205821	775769	16418100000
			N3	POP3(C. chekiangoleosa)	10-1000000	397535	379535	182482	602601	13081800000
			N4	ancester among C. j., C. r. or C. c.	10-1000000	202324	128447	24658.7	526058	16983600000
			ta	time (newer)	10-5000000	476919	420732	176431	1055820	22303900000
			ts	time (older)	10-5000000	1345050	1270980	590326	2151440	138094000000
	10 scenarios, t2000000	2	N1	POP1(C. japonica)	10-1000000	852768	902608	568798	994408	17876600000
			N2	POP2(C. rusticana)	10-1000000	426718	423802	168014	690098	9297020000
			N3	POP3(C. chekiangoleosa)	10-1000000	365910	336702	199848	592155	9812120000
			N4	ancester among C. j., C. r. or C. c.	10-1000000	149437	116064	13629.2	368339	6641520000
			ta	time (newer)	10-2000000	433148	411228	138666	853385	11779500000
			ts	time (older)	10-2000000	1037030	986098	564196	1708250	55443300000
	10 scenarios, t1000000	3	N1	POP1(C. japonica)	10-1000000	714050	726359	376163	982604	25113600000
			N2	POP2(C. rusticana)	10-1000000	327604	326360	141893	566843	6957670000
			N3	POP3(C. chekiangoleosa)	10-1000000	274870	275253	94755.3	442160	5065110000
			N4	ancester among C. j., C. r. or C. c.	10-1000000	160266	147382	17980.5	351824	3919480000
			ta	time (newer)	10-1000000	407748	388495	152688	701641	9892580000
			ts	time (older)	10-1000000	691434	699895	395078	974057	25358600000
scenario9	10 scenarios, t5000000	3	N1	POP1(C. japonica)	10-1000000	798027	870055	490526	992561	28072900000
			N2	POP2(C. rusticana)	10-1000000	538819	549297	232180	891194	21829000000
			N3	POP3(C. chekiangoleosa)	10-1000000	381888	378234	138689	651474	20176700000
			N4	ancester among C. j., C. r. or C. c.	10-1000000	347298	312182	20470.9	832772	22757700000
			ta	time (newer)	10-5000000	714614	601949	322138	1263810	62145100000
			ts	time (older)	10-5000000	934465	899904	230215	1863630	139757000000
	10 scenarios, t2000000	3	N1	POP1(C. japonica)	10-1000000	832247	868571	527293	989533	20965600000
			N2	POP2(C. rusticana)	10-1000000	585647	613769	263938	834043	14384200000
			N3	POP3(C. chekiangoleosa)	10-1000000	343372	334830	141101	589050	15118700000
			N4	ancester among C. j., C. r. or C. c.	10-1000000	169922	148602	13215.7	384189	6313400000
			ta	time (newer)	10-2000000	671024	654894	284218	1185260	28421800000
			ts	time (older)	10-2000000	979405	972489	288525	1813970	63639200000
	10 scenarios, t1000000	1	N1	POP1(C. japonica)	10-1000000	760881	815534	270504	982728	45565500000
			N2	POP2(C. rusticana)	10-1000000	511370	507762	243911	778469	13982000000
			N3	POP3(C. chekiangoleosa)	10-1000000	288119	273645	125645	450083	5664180000
			N4	ancester among C. j., C. r. or C. c.	10-1000000	234537	221850	28493.8	463070	6204050000
			ta	time (newer)	10-1000000	500648	486310	255067	818323	14732800000
			ts	time (older)	10-1000000	652595	655046	281522	956365	24373500000
Three Camellia species (C. j north pops only)
scenario2	10 scenarios, t5000000	2	N1	POP1(C. japonica)	10-1000000	659911	670157	342464	939844	17447500000
			N2	POP2(C. rusticana)	10-1000000	784250	829148	463861	977694	20797800000
			N3	POP3(C. chekiangoleosa)	10-1000000	529860	524385	275019	818976	14316300000
			N4	ancester among C. j., C. r. or C. c.	10-1000000	233361	169744	16999	675286	17260800000
			N5	all ancestor	10-1000000	444314	432830	52435.5	899648	38022100000
			ta	time (newer)	10-5000000	1075870	1002590	421890	1845240	59918200000
			ts	time (older)	10-5000000	1410380	1296050	633165	2393860	207689000000
	10 scenarios, t2000000	1	N1	POP1(C. japonica)	10-1000000	651544	637680	356953	949309	19747500000
			N2	POP2(C. rusticana)	10-1000000	746903	784860	410394	987444	20765100000
			N3	POP3(C. chekiangoleosa)	10-1000000	498873	511517	288436	708093	13505900000
			N4	ancester among C. j., C. r. or C. c.	10-1000000	415549	392663	37877.8	894152	53601500000
			N5	all ancestor	10-1000000	415112	410575	30308.3	863037	20252100000
			ta	time (newer)	10-2000000	1222500	1262430	597865	1823850	77172300000
			ts	time (older)	10-2000000	1182780	1176010	569304	1874390	90140600000
	10 scenarios, t1000000	2	N1	POP1(C. japonica)	10-1000000	440606	426762	234628	724145	11922800000
			N2	POP2(C. rusticana)	10-1000000	523701	503158	259343	845663	16338500000
			N3	POP3(C. chekiangoleosa)	10-1000000	291303	293681	141086	428287	5715460000
			N4	ancester among C. j., C. r. or C. c.	10-1000000	503021	466171	70061.4	953641	64328300000
			N5	all ancestor	10-1000000	296832	287904	56451	618968	14759600000
			ta	time (newer)	10-1000000	573134	573209	249589	899741	21975100000
			ts	time (older)	10-1000000	678187	699688	363207	963681	23247700000
scenario8	10 scenarios, t5000000	3	N1	POP1(C. japonica)	10-1000000	659911	670157	342464	939844	17447500000
			N2	POP2(C. rusticana)	10-1000000	784250	829148	463861	977694	20797800000
			N3	POP3(C. chekiangoleosa)	10-1000000	529860	524385	275019	818976	14316300000
			N4	ancester among C. j., C. r. or C. c.	10-1000000	233361	169744	16999	675286	17260800000
			ta	time (newer)	10-5000000	1235900	1266410	660200	1934950	77233700000
			ts	time (older)	10-5000000	1509500	1404340	712945	2879170	172601000000
	10 scenarios, t2000000	2	N1	POP1(C. japonica)	10-1000000	594658	601084	323112	823301	15777200000
			N2	POP2(C. rusticana)	10-1000000	788264	828977	483454	979796	16644000000
			N3	POP3(C. chekiangoleosa)	10-1000000	482810	471137	233485	689139	12817500000
			N4	ancester among C. j., C. r. or C. c.	10-1000000	367531	339812	30593.1	795483	16613100000
			ta	time (newer)	10-2000000	1074570	1056750	570735	1549840	34924700000
			ts	time (older)	10-2000000	1172380	1160360	511632	1818750	81920000000
	10 scenarios, t1000000	3	N1	POP1(C. japonica)	10-1000000	400243	388691	223200	611169	6485390000
			N2	POP2(C. rusticana)	10-1000000	586686	566675	326648	830406	13050100000
			N3	POP3(C. chekiangoleosa)	10-1000000	336247	331162	191046	499466	4537500000
			N4	ancester among C. j., C. r. or C. c.	10-1000000	252787	227229	30142.2	557353	8017280000
			ta	time (newer)	10-1000000	616928	612670	415596	841422	9457820000
			ts	time (older)	10-1000000	732669	750096	431712	988044	23177200000
scenario9	10 scenarios, t5000000	1	N1	POP1(C. japonica)	10-1000000	663426	660428	357456	939079	18719200000
			N2	POP2(C. rusticana)	10-1000000	778566	798396	483511	971030	19352100000
			N3	POP3(C. chekiangoleosa)	10-1000000	514817	526333	294276	779626	13349400000
			N4	ancester among C. j., C. r. or C. c.	10-1000000	354127	304023	23086.8	855233	24797000000
			ta	time (newer)	10-5000000	1234310	1164100	557000	1992420	97683500000
			ts	time (older)	10-5000000	1358700	1304510	632262	2352240	159567000000
	10 scenarios, t2000000	3	N1	POP1(C. japonica)	10-1000000	663800	695004	341840	928513	21914000000
			N2	POP2(C. rusticana)	10-1000000	788927	827592	529379	977502	20740400000
			N3	POP3(C. chekiangoleosa)	10-1000000	484758	486491	192958	748964	18132000000
			N4	ancester among C. j., C. r. or C. c.	10-1000000	365080	369698	59851.5	698226	9193250000
			ta	time (newer)	10-2000000	1055200	1076780	602062	1515890	39110300000
			ts	time (older)	10-2000000	1190190	1181750	547875	1843850	77184600000
	10 scenarios, t1000000	1	N1	POP1(C. japonica)	10-1000000	480903	490543	217187	749108	13189400000
			N2	POP2(C. rusticana)	10-1000000	551716	567964	284863	852952	17315400000
			N3	POP3(C. chekiangoleosa)	10-1000000	342027	336389	207616	499999	6978160000
			N4	ancester among C. j., C. r. or C. c.	10-1000000	238339	223681	38202.9	490428	11975000000
			ta	time (newer)	10-1000000	635840	642273	384982	870464	16348300000
			ts	time (older)	10-1000000	696060	712744	312302	984082	32232800000
scenario2	top 3 scenarios from 10 scenarios	1	N1	POP1(C. japonica)	10-1000000	670567	670763	339168	927402	22194600000
			N2	POP2(C. rusticana)	10-1000000	794452	846787	407179	990879	25740200000
			N3	POP3(C. chekiangoleosa)	10-1000000	451007	446001	229089	674344	12307200000
			N4	ancester among C. j., C. r. or C. c.	10-1000000	262512	210715	24512.3	675104	13740800000
			N5	all ancestor	10-1000000	338642	143491	0	966438	159563000000
			ta	time (newer)	10-2000000	1271660	1254870	525620	1968010	99202100000
			ts	time (older)	10-2000000	1711700	1681790	784896	2799810	167564000000
Four populations of C. japonica
scenario４	6 scenarios, t2000000	1	N1	POP1(South)	10-1000000	495478	448586	230396	923085	16452100000
			N2	POP2(North)	10-1000000	466012	456153	213164	764199	14370300000
			N3	POP3(Continental coasts)	10-1000000	616287	641961	187792	967834	29830300000
			N4	POP4（Ryukyu and Taiwan）	10-1000000	469007	434585	168539	865969	18180400000
			t3	time (older)	10-2000000	387349	388661	219467	591959	12111500000
			t2	time (middle)	10-2000000	155283	148610	60760.3	281858	2262630000
			t1	time (newer)	10-2000000	44009.4	41212.3	16837.5	75319.1	184545000
scenario６	6 scenarios, t2000000	2	N1	POP1(South)	10-1000000	416559	385535	190568	743775	10014400000
			N2	POP2(North)	10-1000000	445482	431537	209737	749685	15809900000
			N3	POP3(Continental coasts)	10-1000000	543078	555492	117667	940735	25005900000
			N4	POP4（Ryukyu and Taiwan）	10-1000000	712726	735796	368659	968799	24694200000
			t3	time (older)	10-2000000	414468	399092	200750	646263	14977000000
			t2	time (middle)	10-2000000	211301	195525	77580	382714	4350830000
			t1	time (newer)	10-2000000	36025.4	32669.9	9518.32	72931.7	212296000

## Sheet: Table S3
Table S3:Population genetic statistics
Content of the "populations.sumstats_summary.tsv" that was created by Stacks program.
All Camellia species without hybrid (Mapping with the reference genome)
# Variant positions
# Pop ID	Ppecies	Private	Num_Indv	Var	StdErr	P	Var	StdErr	Obs_Het	Var	StdErr	Obs_Hom	Var	StdErr	Exp_Het	Var	StdErr	Exp_Hom	Var	StdErr	Pi	Var	StdErr	Fis	Var	StdErr
1	C. japonica	7482	99.3343	312.776	0.14645	0.95425	0.00505	0.00059	0.05653	0.00502	0.00059	0.94347	0.00502	0.00059	0.07721	0.00921	0.00079	0.92279	0.00921	0.00079	0.07763	0.00931	0.0008	0.14309	0.09695	0.14645
2	C. rusticana	1489	22.1044	85.2361	0.07664	0.95285	0.00914	0.00079	0.0609	0.01604	0.00105	0.9391	0.01604	0.00105	0.07157	0.0162	0.00106	0.92843	0.0162	0.00106	0.07467	0.01831	0.00112	0.04336	0.05128	0.07664
3	C. chekiangoleosa	396	3.50008	2.49662	0.01425	0.96714	0.01038	0.00092	0.05012	0.02938	0.00155	0.94988	0.02938	0.00155	0.0428	0.01532	0.00112	0.9572	0.01532	0.00112	0.05292	0.02515	0.00143	0.00563	0.02266	0.01425
4	other	161	1.56626	0.24564	0.00571	0.97847	0.00875	0.00108	0.0326	0.02531	0.00183	0.9674	0.02531	0.00183	0.02465	0.01055	0.00118	0.97535	0.01055	0.00118	0.03878	0.0282	0.00193	0.00928	0.01098	0.00571
# All positions (variant and fixed)
# Pop ID		Private	Sites	Variant_Sites	Polymorphic_Sites	%Polymorphic_Loci	Num_Indv	Var	StdErr	P	Var	StdErr	Obs_Het	Var	StdErr	Obs_Hom	Var	StdErr	Exp_Het	Var	StdErr	Exp_Hom	Var	StdErr	Pi	Var	StdErr	Fis	Var	StdErr
1	C. japonica	7482	781733	14583	12330	1.57726	103.198	446.219	0.02389	0.99915	0.00013	1e-05	0.00105	0.00015	1e-05	0.99895	0.00015	1e-05	0.00144	0.00028	2e-05	0.99856	0.00028	2e-05	0.00145	0.00028	2e-05	0.00267	0.00218	0.02389
2	C. rusticana	1489	780571	14512	5464	0.7	23.8651	122.634	0.01253	0.99912	0.00021	2e-05	0.00113	0.00037	2e-05	0.99887	0.00037	2e-05	0.00133	0.00039	2e-05	0.99867	0.00039	2e-05	0.00139	0.00044	2e-05	0.00081	0.00099	0.01253
3	C. chekiangoleosa	396	689667	12288	1439	0.20865	2.8798	2.73395	0.00199	0.99941	0.0002	2e-05	0.00089	0.00057	3e-05	0.99911	0.00057	3e-05	0.00076	0.0003	2e-05	0.99924	0.0003	2e-05	0.00094	0.0005	3e-05	0.0001	0.0004	0.00199
4	other	161	502195	7546	419	0.08343	1.5421	0.24823	0.0007	0.99968	0.00014	2e-05	0.00049	0.0004	3e-05	0.99951	0.0004	3e-05	0.00037	0.00017	2e-05	0.99963	0.00017	2e-05	0.00058	0.00045	3e-05	0.00014	0.00017	0.0007
Camellia japonica (Mapping with the reference genome)
# Variant positions
# Pop ID		Private	Num_Indv	Var	StdErr	P	Var	StdErr	Obs_Het	Var	StdErr	Obs_Hom	Var	StdErr	Exp_Het	Var	StdErr	Exp_Hom	Var	StdErr	Pi	Var	StdErr	Fis	Var	StdErr
1	South pops	1084	32.6074	48.8503	0.06027	0.93738	0.00699	0.00072	0.08332	0.01006	0.00086	0.91668	0.01006	0.00086	0.10341	0.01288	0.00098	0.89659	0.01288	0.00098	0.10523	0.01337	0.001	0.10243	0.08732	0.06027
2	North pops	906	32.2902	84.7053	0.07941	0.95209	0.00841	0.00079	0.07135	0.01907	0.00119	0.92865	0.01907	0.00119	0.07441	0.01504	0.00106	0.92559	0.01504	0.00106	0.07598	0.01574	0.00108	0.02583	0.04877	0.07941
3	Continent pops	227	15.6443	19.5553	0.03813	0.94186	0.00828	0.00078	0.0817	0.01498	0.00106	0.9183	0.01498	0.00106	0.09297	0.01547	0.00107	0.90703	0.01547	0.00107	0.0967	0.01687	0.00112	0.05111	0.05983	0.03813
4	Ryukyu-Taiwan pops	1000	13.8544	24.9073	0.04306	0.93475	0.01074	0.00089	0.0734	0.01533	0.00107	0.9266	0.01533	0.00107	0.1005	0.0193	0.0012	0.8995	0.0193	0.0012	0.10563	0.02175	0.00127	0.09418	0.09052	0.04306
# All positions (variant and fixed)
# Pop ID		Private	Sites	Variant_Sites	Polymorphic_Sites	%Polymorphic_Loci	Num_Indv	Var	StdErr	P	Var	StdErr	Obs_Het	Var	StdErr	Obs_Hom	Var	StdErr	Exp_Het	Var	StdErr	Exp_Hom	Var	StdErr	Pi	Var	StdErr	Fis	Var	StdErr
1	South pops	1084	923183	13449	10352	1.12134	33.8636	67.3729	0.00854	0.99909	0.00016	1e-05	0.00121	0.00025	2e-05	0.99879	0.00025	2e-05	0.00151	0.00034	2e-05	0.99849	0.00034	2e-05	0.00153	0.00035	2e-05	0.00149	0.00142	0.00854
2	North pops	906	922891	13434	6460	0.69997	33.7694	96.411	0.01022	0.9993	0.00016	1e-05	0.00104	0.00035	2e-05	0.99896	0.00035	2e-05	0.00108	0.0003	2e-05	0.99892	0.0003	2e-05	0.00111	0.00031	2e-05	0.00038	0.00072	0.01022
3	Continent pops	227	922378	13449	7232	0.78406	16.3382	26.8861	0.0054	0.99915	0.00017	1e-05	0.00119	0.00031	2e-05	0.99881	0.00031	2e-05	0.00136	0.00035	2e-05	0.99864	0.00035	2e-05	0.00141	0.00038	2e-05	0.00075	0.00091	0.0054
4	Ryukyu-Taiwan pops	1000	921980	13436	6575	0.71314	14.7287	32.6449	0.00595	0.99905	0.00022	2e-05	0.00107	0.0003	2e-05	0.99893	0.0003	2e-05	0.00146	0.00043	2e-05	0.99854	0.00043	2e-05	0.00154	0.00048	2e-05	0.00137	0.00145	0.00595
Camellia japonica and C. rusiticana (de novo)
# Variant positions
# Pop ID	Ppecies	Private	Num Indv	Var	StdErr	P	Var	StdErr	Obs Het	Var	StdErr	Obs Hom	Var	StdErr	Exp Het	Var	StdErr	Exp Hom	Var	StdErr	Pi	Var	StdErr	Fis	Var	StdErr
1	C. japonica	516	66.0395	67.295	0.1358	0.9743	0.0024	0.0008	0.0161	0.0012	0.0006	0.9839	0.0012	0.0006	0.0454	0.0047	0.0011	0.9546	0.0047	0.0011	0.0458	0.0048	0.0011	0.4147	6.2146	0.1358
2	C. rusticana	400	34.4269	27.1808	0.1474	0.9724	0.0033	0.0016	0.0116	0.0019	0.0012	0.9884	0.0019	0.0012	0.0471	0.006	0.0022	0.9529	0.006	0.0022	0.0478	0.0062	0.0022	0.3457	22.4432	0.1474
# All positions (variant and fixed)
# Pop ID	Ppecies	Private	Sites	Variant Sites	Polymorphic Sites	% Polymorphic Loci	Num Indv	Var	StdErr	P	Var	StdErr	Obs Het	Var	StdErr	Obs Hom	Var	StdErr	Exp Het	Var	StdErr	Exp Hom	Var	StdErr	Pi	Var	StdErr	Fis	Var	StdErr
1	C. japonica	516	52707	3649	3249	6.1643	75.4455	231.34	0.0663	0.9982	0.0002	0.0001	0.0011	0.0001	0	0.9989	0.0001	0	0.0031	0.0005	0.0001	0.9969	0.0005	0.0001	0.0032	0.0005	0.0001	0.0287	46.3828	0.0663
2	C. rusticana	400	45888	1251	735	1.6017	41.0605	72.4595	0.0397	0.9992	0.0001	0	0.0003	0.0001	0	0.9997	0.0001	0	0.0013	0.0002	0.0001	0.9987	0.0002	0.0001	0.0013	0.0002	0.0001	0.0094	48.3551	0.0397

## Sheet: Table S4
Table S4: Pairwise Fst values of Camellia species
These values were estimated using POPULATIONS program command in Stacks v2.52.
All	C. japonica	C. rusticana	C. chekiangoleosa	others
C. japonica		0.258481	0.281757	0.350839
C. rusticana			0.390504	0.479037
C. chekiangoleosa				0.53777
others
C. japonica pops.	South pops	North pops	Continent pops	Ryukyu-Taiwan pops
South pops		0.176921	0.0380136	0.130788
North pops			0.207475	0.241679
Continent pops				0.157487
Ryukyu-Taiwan pops

## Sheet: Table S5
Table S5: Prior information of parameters used for fastsimcoal2 analysis
POP is haploid size and TDIV is generation time. TDIV represents the values adjusted for a generation time of ten years (marked in yellow).
Three Camellia species
Prior information of parameters					The estimated parameters
Parameters	Distribution	Lower limit	Upper limit		mean	95%CI lower	95%CI upper
POP1: C. chekiangoleosa	unif	1000	100000		51760.2	16019	85955.5
POP2: C. rusticana	unif	1000	100000		1.17958e+06	1089098	1.30211e+06
POP3: C. japonica	unif	1000	100000		1.58062e+06	1248554	1665324
NA: Common ancester	unif	1000	100000		54859.9	23024	91725.5
TDIV: Among 3 species	unif	1000	2000000		9.5524e+06	7.20226e+06	1.26947e+07
MIG: Between C. rusticana and C. japonica	logunif	1e-05	0.01		1.37361e-05	1.12e-05	2.015e-05
Four populations of C. japonica
Prior information of parameters					The estimated parameters
Parameters	Distribution	Lower limit	Upper limit		mean	95%CI lower	95%CI upper
POP1: North pops	unif	1000	100000		26368	20720	32016
POP2: South pops	unif	1000	100000		80571	72237	88905
POP3: Ryukyu-Taiwan pops	unif	1000	10000		9978	9388	10569
POP4: Continent pops	unif	1000	10000		10042	8669	11415
TDIV1: South and Continent	unif	100	100000		27112.8	17443.8	36785.1
TDIV2: South and Ryukyu-Taiwan	unif	TDIV1	1000000		1.79155e+06	1.51594e+06	2067153
TDIV3: North and South	unif	TDIV2	2000000		3.33332e+06	2.74633e+06	3.92032e+06
MIG: North pops and South pops	logunif	1e-05	0.01		1.28e-05	1.22e-05	1.34e-05
C. japonica and C. rusticana
Prior information of parameters					The estimated parameters
Parameters	Distribution	Lower limit	Upper limit		mean	95%CI lower	95%CI upper
POP1: C. rusticana	unif	100	100000		25425.5	21715.9	29135.1
POP2: C. Japonica	unif	100	100000		1.31151e+06	1.29498e+06	1.32803e+06
NA: Common ancester	unif	100	100000		46361.6	41194.8	51528.3
TDIV: C. rusticana and C. japonica	unif	100	2000000		1.14734e+07	1.13262e+07	1.16206e+07
MIG12: C. rusticana to C. japonica	logunif	1e-05	0.01		1.63994e-05	3.10521e-06	2.96936e-05
MIG21: C. japonica to C. rusticana	logunif	1e-05	0.01		2.45871e-07	9.59479e-08	3.95794e-07
Complex Parameters
RESIZE = NA/POP1
MIG12 = N1M21/POP1
MIG21 = N2M12/POP2
